# Supplementary material for: A single chlamydial protein reshapes the plasma membrane and serves as recruiting platform for central endocytic effector proteins
Source: Commun Biol. 2023 May 13;6:520. doi: 10.1038/s42003-023-04913-z (PMC10182996; doi:10.1038/s42003-023-04913-z)
Supplement: Supplementary file 3 — Supplementary Data 1 [file 42003_2023_4913_MOESM3_ESM.zip]

Archive with 5 entries (5 files):
- Fig1B Transfection_Infection Assay.xlsx
- Fig1E 677 GUV binding.xlsx
- Fig2G Cpn Entry Pacsin2 knockdown.xlsx
- Fig2H Cpn Infection Pacsin2 knockdown.xlsx
- Fig3B_Entry Assay with Wiskostatin.xlsx
