# Supplementary material for: A single chlamydial protein reshapes the plasma membrane and serves as recruiting platform for central endocytic effector proteins
Source: Commun Biol. 2023 May 13;6:520. doi: 10.1038/s42003-023-04913-z (PMC10182996; doi:10.1038/s42003-023-04913-z)
Supplement: Supplementary file 3 — Supplementary Data 1 [file 42003_2023_4913_MOESM3_ESM.zip › Fig1B Transfection_Infection Assay.xlsx]

## Sheet: N = 1 
	Erste Transfektion + Infektion (12.10.2018)
	GFP-Kontrolle	Transfizierte Zellen	Inklusionen Trans. Zellen	Nicht Trans. Zellen	Inklusionen nicht Trans. Zellen	Ratio Transfiziert	Ratio nicht Transfiziert	in %	in %
	Large Image 1	144	127	105	118	0.881944	1.12381	88.1944	112.381
	Large Image 2	92	87	111	130	0.945652	1.17117	94.5652	117.117
	Mittelwert	118	107	108	124	0.913798	1.14749	91.3798	114.749
	677_GFP	Transfizierte Zellen	Inklusionen Trans. Zellen	Nicht Trans. Zellen	Inklusionen nicht Trans. Zellen	Ratio Transfiziert	Ratio nicht Transfiziert	in %	in %
	Large Image 1	100	89	100	108	0.89	1.08	89	108
	Large Image 2	100	87	100	108	0.87	1.08	87	108
	Mittelwert	100	88	100	108	0.88	1.08	88	108
	677dAPH	Transfizierte Zellen	Inklusionen Trans. Zellen	Nicht Trans. Zellen	Inklusionen nicht Trans. Zellen	Ratio Transfiziert	Ratio nicht Transfiziert	in %	in %
	Large Image 1	83	82	100	109	0.987952	1.09	98.7952	109
	Large Image 2	88	86	100	112	0.977273	1.12	97.7273	112
	Mittelwert	85.5	84	100	110.5	0.982612	1.105	98.2612	110.5
	WT	Nicht Trans. Zellen	Inklusionen nicht Trans. Zellen				Ratio nicht Transfiziert	in %	in %
	Large Image 1	130	137				1.05385		105.385
	Large Image 2	130	160				1.23077		123.077
	Mittelwert	130	148.5				1.14231		114.231

## Sheet: N = 2
	Zweite Transfektion + Infektion (29.10.2018)
	GFP-Kontrolle	Transfizierte Zellen	Inklusionen Trans. Zellen	Nicht Trans. Zellen	Inklusionen nicht Trans. Zellen	Ratio Transfiziert	Ratio nicht Transfiziert	in %	in %
	Large Image 1	57	52	17	18	0.912281	1.05882	91.2281	105.882
	Large Image 2	100	97	72	74	0.97	1.02778	97	102.778
	Mittelwert	78.5	74.5	44.5	46	0.94114	1.0433	94.114	104.33
	677_GFP	Transfizierte Zellen	Inklusionen Trans. Zellen	Nicht Trans. Zellen	Inklusionen nicht Trans. Zellen	Ratio Transfiziert	Ratio nicht Transfiziert	in %	in %
	Large Image 1	71	55	96	88	0.774648	0.916667	77.4648	91.6667
	Large Image 2	86	64	80	74	0.744186	0.925	74.4186	92.5
	Mittelwert	78.5	59.5	88	81	0.759417	0.920833	75.9417	92.0833
	677dAPH	Transfizierte Zellen	Inklusionen Trans. Zellen	Nicht Trans. Zellen	Inklusionen nicht Trans. Zellen	Ratio Transfiziert	Ratio nicht Transfiziert	in %	in %
	Large Image 1	81	73	100	87	0.901235	0.87	90.1235	87
	Large Image 2	43	39	48	44	0.906977	0.916667	90.6977	91.6667
	Mittelwert	62	56	74	65.5	0.904106	0.893333	90.4106	89.3333
	WT	Nicht Trans. Zellen	Inklusionen nicht Trans. Zellen				Ratio nicht Transfiziert	in %	in %
	Large Image 1	118	105				0.889831		88.9831
	Large Image 2	128	115				0.898438		89.8438
	Mittelwert	123	110				0.894134		89.4134

## Sheet: N = 3
	Dritte Transfektion + Infektion (12.11.2018)
	GFP-Kontrolle	Transfizierte Zellen	Inklusionen Trans. Zellen	Nicht Trans. Zellen	Inklusionen nicht Trans. Zellen	Ratio Transfiziert	Ratio nicht Transfiziert	in %	in %
	Large Image 1	100	86	106	107	0.86	1.00943	86	100.943
	Large Image 2	66	57	53	50	0.863636	0.943396	86.3636	94.3396
	Mittelwert	83	71.5	79.5	78.5	0.861818	0.976415	86.1818	97.6415
	677_GFP	Transfizierte Zellen	Inklusionen Trans. Zellen	Nicht Trans. Zellen	Inklusionen nicht Trans. Zellen	Ratio Transfiziert	Ratio nicht Transfiziert	in %	in %
	Large Image 1	96	54	73	76	0.5625	1.0411	56.25	104.11
	Large Image 2	101	92	89	112	0.910891	1.25843	91.0891	125.843
	Mittelwert	98.5	73	81	94	0.736696	1.14976	73.6696	114.976
	677dAPH	Transfizierte Zellen	Inklusionen Trans. Zellen	Nicht Trans. Zellen	Inklusionen nicht Trans. Zellen	Ratio Transfiziert	Ratio nicht Transfiziert	in %	in %
	Large Image 1	71	80	78	80	1.12676	1.02564	112.676	102.564
	Large Image 2	100	103	100	106	1.03	1.06	103	106
	Mittelwert	85.5	91.5	89	93	1.07838	1.04282	107.838	104.282
	WT	Nicht Trans. Zellen	Inklusionen nicht Trans. Zellen				Ratio nicht Transfiziert	in %	in %
	Large Image 1	109	129				1.18349		118.349
	Large Image 2	106	117				1.10377		110.377
	Mittelwert	107.5	123				1.14363		114.363

## Sheet: Boxplot
		infected + transfected %			Normalized to GFP
		GFP	CPn0677-GFP	CPn0677deltaAPH-GFP	GFP	CPn0677-GFP	CPn0677deltaAPH-GFP
N1	Large Image 1	88.1944	89	98.7952	97.3894	98.2789	109.095
	Large Image 2	94.5652	87	97.7273	104.424	96.0704	107.916
N2	Large Image 1	91.2281	77.4648	90.1235	100.739	85.5411	99.5195
	Large Image 2	97	74.4186	90.6977	107.113	82.1773	100.154
N3	Large Image 1	86	56.25	112.676	94.9662	62.1145	124.423
	Large Image 2	86.3636	91.0891	103	95.3677	100.586	113.739
	Mittelwert	90.5586
	Factor to 100% GFP	1.10426

## Sheet: Säulendiagramm
		Nur die Ratios der Inklusionen der Transfizierten Zellen
			WT	GFP	677 FL	677dAPH
		N1 1	0.89	0.912281	0.775	0.901
		N1 2	0.898	0.97	0.744	0.904
		N2 1	1.183	0.86	0.563	1.127
		N2 2	1.104	0.864	0.911	1.03
		N3 1	1.089	1	0.729	0.905
		N3 2		0.897	0.77
		Mean	1.0328	0.917213	0.748667	0.9734
		Normalisiert auf GFP	0.97033	0.994622	0.844951	0.982323
			0.979052	1.05755	0.811153	0.985594
			1.28978	0.937623	0.613816	1.22872
			1.20365	0.941984	0.993226	1.12297
			1.18729	1.09026	0.794799	0.986684
				0.977962	0.839499
		Test der Normalisierung (Mittelwert)	1.12602	1	0.81624	1.06126
		in % der Normalisierten	WT	GFP	677 FL	677dAPH
		N1 1	97.033	99.4622	84.4951	98.2323
		N1 2	97.9052	105.755	81.1153	98.5594
		N2 1	128.978	93.7623	61.3816	122.872
		N2 2	120.365	94.1984	99.3226	112.297
		N3 1	118.729	109.026	79.4799	98.6684
		N3 2		97.7962	83.9499
				100	78.0843
		Mean	112.602	100	81.1184	106.126
		Standard	12.8402	5.6613	11.1168	9.9367
		Varianz	164.87	32.0503	123.584	98.7381
		F-Test zu WT	1	0.0942086	0.714827	0.631588
		F-Test zu GFP	0.0942086	1	0.164864	0.232929
		GFP	677	677dAPH
		100	78.0843	106.126
		5.6613	11.1168	9.9367
