# Supplementary material for: A single chlamydial protein reshapes the plasma membrane and serves as recruiting platform for central endocytic effector proteins
Source: Commun Biol. 2023 May 13;6:520. doi: 10.1038/s42003-023-04913-z (PMC10182996; doi:10.1038/s42003-023-04913-z)
Supplement: Supplementary file 3 — Supplementary Data 1 [file 42003_2023_4913_MOESM3_ESM.zip › Fig1E 677 GUV binding.xlsx]

## Sheet: Rawdata
Alle verfügbaren Rohdaten des grünen Kanals (677). Der Background wurde bereits abgezogen, aus diesen Werten wurde dann der Mean gebildet für die Gesamtquantifizierung
n1								n2								n3
Messpunkte	677 PC	677 PS	677 PIP 3	677 PIP 4	677 PIP 4,5	677 PIP 3,4,5		Messpunkte	677 PC	677 PS	677 PIP 3	677 PIP 4	677 PIP 4,5	677 PIP 3,4,5		Messpunkte	677 PC	677 PS	677 PIP 3	677 PIP 4	677 PIP 4,5	677 PIP 3,4,5
1	579.975	1473.1	537.111	305.052	853.901	541.457		1	357.059	889.151	1081.04	2439.14	447.53	699.443		1	389.883	2184.97	1063.12	504.689	459.465	222.804
2	332.04	1045.21	383.241	2402.27	785.871	467.562		2	199.511	902.013	1103.68	1714.25	433.881	560.96		2	332.757	2059.88	832.484	937.684	339.062	466.593
3	839.345	1322.28	602.017	2821.5	627.355	441.259		3	223.568	650.302	1085.02	1444.23	292.725	543.369		3	471.719	2295.27	797.15	758.406	450.691	533.08
4	992.424	1432.37	578.909	2115.5	805.945	772.052		4	160.309	582.774	981.801	2401.52	423.826	292.848		4	464.803	2281.15	1042.38	747.762	310.183	497.094
5	625.961	1909.75	541.146	2652.29	568.123	711.48		5	157.465	673.07	1035.84	2350.1	404.635	785.404		5	387.673	2437.69	990.042	1591.79	361.906	223.211
6	585.879	2415.05	563.623	1999.99	340.211	376.459		6	179.184	629.926	797.236	2267.75	277.641	753.833		6	471.591	1589.88	620.64	1973.15	510.74	377.864
7	595.631	2125.04	359.207	1985.76	603.219	538.537		7	156.765	543.585	727.675	2442.19	266.074	590.307		7	369.637	2858.67	521.718	1431.72	451.831	419.618
8	521.826	1679.91	400.784	1827.36	343.247	895.834		8	164.434	530.267	790.618	1582.53	459.958	510.979		8	533.672	1148.29	637.425	1624.56	316.787	350.985
9	539.302	1741.91	425.981	2058.75	343.882	707.01		9	155.369	849.026	873.626	1306.19	446.816	429.133		9	436.951	1456.29	595.915	1518	541.311	225.112
10	562.689	2567.34	476.324	1434.25	597.715	437.873		10	139.95	2217.77	796.742	1253.92	429.912	461.202		10	460.894	1979.65	530.636	1702.37	525.032	487.979
11	389.675	2041.44	427.136	1022.04	799.346	344.962		11	141.177	2050.32	504.505	1164	393.865	440.551		11	379.112	1270.64	261.025	1440.95	585.779	472.795
12	588.6	1676.5	507.821	1047.28	431.635	436.324		12	159.857	1484.45	388.343	1294.51	633.3	265.163		12	312.57	1558.07	618.38	1706.93	433.332	308.57
13	531.349	1761.74	472.744	1072.81	618.08	725.531		13	169.111	1283.96	612.636	1337.43	242.231	715.898		13	303.255	1662.5	612.451	1879.06	413.618	432.273
14	613.327	1147.37	404.54	1356.78	679.4	1022.88		14	295.302	1186.73	382.673	1574.29	257.058	415.93		14	434.895	1560.62	666.072	1548.68	450.985	278.013
15	270.22	1302.37	491.125	1505.07	774.233	994.63		15	316.647	1078.14	430.095	2031.22	253.234	474.247		15	322.62	1149.23	559.723	2317.15	225.502	334.943
16	357.409	1578.23	310.176	1920.31	781.948	692.44		16	204.231	1391.65	961.952	1862.94	264.792	653.826		16	485.732	2983.93	595.14	1309.34	487.297	333.26
17	388.033	2282	356.802	2639.12	834.717	815.541		17	227.568	1241.53	895.061	1638.16	262.164	742.749		17	502.637	2425.6	701.533	3450.37	672.794	426.558
18	250.329	2126.71	201.009	1616.71	855.023	809.211		18	155.07	1324.58	676.072	1512.6	318.203	555.686		18	365.191	2115.23	504.505	2155.15	608.57	589.182
19	214.984	2420.43	323.277	1390.55	479.521	348.192		19	212.384	1325.62	1019.97	520.576	293.031	652.419		19	413.611	2221.18	688.343	1251.21	511.48	830.246
20	279.463	2121.8	301.357	2252.43	726.621	398.026		20	193.229	1160	933.836	458.767	300.588	613.288		20	452.985	3940.09	616.636	2179.18	426.459	621.424
21	394.724	3687.34	1199.98	1333.04	846.462	431.839		21	136.277	2704.91	951.267	409.334	272.67	352.423		21	225.564	3408.85	392.973	1846.14	438.537	533.325
22	498.611	3268.43	845.665	1170.42	1262.42	370.015		22	154.455	2104.43	1062.58	568.566	271.995	595.554		22	387.297	3113.2	1009.22	2860.84	445.834	616.836
23	420.125	3504.54	1077.29	1211.81	910.463	1105.08		23	190.891	1422.82	980.846	635.029	381.988	411.88		23	672.628	2686.11	953.869	2198.74	697.01	421.911
24	331.228	3067.84	821.584	1751.13	1021.96	977.604		24	173.711	2331.47	508.064	520.181	328.856	689.846		24	608.744	3011.7	815.127	2613.72	437.773	546.966
25	351.337	2559.85	1061.33	1554.11	1165.24	717.176		25	200.916	2475.5	550.783	512.521	712.146	309.463		25	232.973	3017.12	695.596	2037.2	224.963	343.109
26	346.019	3840.01	1301.24	2361.09	981.726	265.163		26	180.49	1282.77	1292.7	850.638	864.524	741.111		26	378.553	2532.69	976.986	2083.57	436.699	652.935
27	355.514	1572.74	905.671	3207.69	592.837	915.363		27	148.604	1950.82	1229.22	717.887	644.827	389.055		27	364.464	3839.81	937.941	2245.32	234.531	525.567
28	367.503	1594.72	997.737	1870.86	863.47	300.416		28	121.619	2344.57	1153.87	590.36	644.748	461.977		28	330	2969.16	672.599	2469.29	922.878	587.197
29	384	1661.32	1088.1	1846.38	1389.25	374.248		29	320.171	3580.5	815.127	1944.55	506.966	525.322		29	426.42	2121.03	974.019	1780.08	894.7	662.628
30	294.824	1692.25	997.282	2332.88	339.287	1452.42		30	192.513	2883.47	595.496	1382.46	331.869	629.877		30	389.182	2190.42	688.879	1432.79	705.224	608.362
31	622.961	2574.47	460.805	1418.57	483.219	395.754		31	425.137	1396.72	976.986	1310.08	268.484	385.405		31	330.846	2832.39	844.917	1937.68	725.541	703.785
32	469.785	2803.89	495.38	1681.72	689.782	1011.87		32	277.955	1610.53	755.847	1754.55	245.868	653.834		32	321.424	2484.37	635.981	1490.49	777.211	634.582
33	687.76	2965.99	256.69	1592.38	407.23	389.846		33	198.352	1380.2	708.422	1979.41	477.324	590.887		33	233.344	2728.27	456.324	1538.16	348.365	522.574
34	309.035	2829.15	461.031	1618.39	1001.47	409.462		34	418.065	1207.63	579.346	2431.9	310.71	710.223		34	316.782	2161.13	427.974	1846.19	908.026	385.734
35	517.435	3895.2	782.684	2246.36	453.376	741.981		35	518.254	1396.9	674.361	2101.41	709.236	385.068		35	221.926	1823.65	578.833	1622.88	431.867	442.636
36	308.382	1762.29	310.22	1472.36	459.964	389.028		36	266.934	760.483	1741.45	1644.62	390.256	294.331		36	366.251	1851.3	492.794	1598.2	555.554	395.111
37	440.27	1788.69	412.659	2295.61	447.733	461.077		37	453.671	680.032	1216.61	1773.44	419.235	455.731		37	466.611	2994.33	414.539	1405.36	427.33	523.619
38	265.163	1342.57	385.19	1872.19	330.371	625.323		38	384.888	612.014	975.189	2054.49	276.636	301.934		38	429.225	1343.78	821.223	1755.05	1011.47	550.984
39	615.363	2293.08	545.588	2076.13	356.554	829.877		39	141.17	608.894	1047.21	1828.64	594.945	614.264		39	431.888	2139	1001.88	1570.98	853.376	705.533
40	300.594	2052.25	750.361	3235.19	653.803	785.404		40	170.93	347.288	1548.81	1669.03	279.717	361.122		40	359.337	2471.89	1101.24	1558.66	759.964	487.996
41	347.248	1877.72	586.699	2445.79	942.749	453.833		41	130.994	573.297	937.941	1337.6	358.558	603.278		41	246.599	1598.33	905.935	1339.91	547.733	672.711
42	252.424	1309.41	567.661	1449.71	455.685	590.307		42	151.492	825.298	672.067	1521.21	703.981	669.74		42	375.514	1728.02	997.112	1090.83	337.371	718.576
43	695.754	1523.42	536.072	1591.67	652.419	410.979		43	868.472	1919.26	914.019	1823.23	444.802	511.874		43	377.504	2537.99	350.266	1303.68	377.554	532.992
44	653.803	1046.02	323.823	2089.04	613.288	386.553		44	786.605	500.384	688.114	1321.05	329.637	689.846		44	389.88	1612.43	492.659	1636.33	687.803	888.553
45	242.749	1193.95	464.556	490.976	329.133	323.197		45	643.56	876.024	865.969	1429.67	352.692	509.462		45	494.824	2697.53	485.19	1533.25	952.75	399.469
46	255.685	1865.59	527.652	459.115	361.202	678.551		46	1557.38	835.134	549.276	1834.77	423.03	471.981		46	602.964	1805.29	445.588	1977.38	455.115	530
47	652.419	1529.96	536.512	516.995	440.27	411.997		47	1055.38	992.793	567.111	1829.79	319	389.028		47	389.785	2419.12	338.846	1740.14	652.236	516.42
48	613.288	1587.95	357.664	746.443	831.906	510.316		48	810.01	845.17	594.267	1205.27	1010.5	461.077		48	230.994	3175.68	921.424	2557.11	603.288	389.189
49	329.813	1466.48	328.889	659.498	933.045	804.914		49	945.377	787.577	816.707	1231.68	460.845	225.323		49	251.492	2328.76	633.344	2981.63	504.369	478.254
50	316.202	2184.82	466.764	530.589	770.019	584.549		50	845.62	987.479	356.762	2385.55	279.189	298.877		50	338.472	3471.87	516.782	2504.93	688.741	661.113
mean	453.97	2050.25	570.342	1691.08	676.727	611.628		mean	336.762	1284.38	848.096	1503.9	414.334	516.941		mean	389.673	2325.48	688.708	1771.69	542.533	501.405
						551.926
						876.251

## Sheet: boxplot
		Mean
		PC	PS	PIP3	PIP4	PIP4,5	PIP3,4,5
	N1	579.975	1473.1	537.111	305.052	853.901	541.457
		332.04	1045.21	383.241	2402.27	785.871	467.562
		839.345	1322.28	602.017	2821.5	627.355	441.259
		992.424	1432.37	578.909	2115.5	805.945	772.052
		625.961	1909.75	541.146	2652.29	568.123	711.48
		585.879	2415.05	563.623	1999.99	340.211	376.459
		595.631	2125.04	359.207	1985.76	603.219	538.537
		521.826	1679.91	400.784	1827.36	343.247	895.834
		539.302	1741.91	425.981	2058.75	343.882	707.01
		562.689	2567.34	476.324	1434.25	597.715	437.873
		389.675	2041.44	427.136	1022.04	799.346	344.962
		588.6	1676.5	507.821	1047.28	431.635	436.324
		531.349	1761.74	472.744	1072.81	618.08	725.531
		613.327	1147.37	404.54	1356.78	679.4	1022.88
		270.22	1302.37	491.125	1505.07	774.233	994.63
		357.409	1578.23	310.176	1920.31	781.948	692.44
		388.033	2282	356.802	2639.12	834.717	815.541
		250.329	2126.71	201.009	1616.71	855.023	809.211
		214.984	2420.43	323.277	1390.55	479.521	348.192
		279.463	2121.8	301.357	2252.43	726.621	398.026
		394.724	3687.34	1199.98	1333.04	846.462	431.839
		498.611	3268.43	845.665	1170.42	1262.42	370.015
		420.125	3504.54	1077.29	1211.81	910.463	1105.08
		331.228	3067.84	821.584	1751.13	1021.96	977.604
		351.337	2559.85	1061.33	1554.11	1165.24	717.176
		346.019	3840.01	1301.24	2361.09	981.726	265.163
		355.514	1572.74	905.671	3207.69	592.837	915.363
		367.503	1594.72	997.737	1870.86	863.47	300.416
		384	1661.32	1088.1	1846.38	1389.25	374.248
		294.824	1692.25	997.282	2332.88	339.287	1452.42
		622.961	2574.47	460.805	1418.57	483.219	395.754
		469.785	2803.89	495.38	1681.72	689.782	1011.87
		687.76	2965.99	256.69	1592.38	407.23	389.846
		309.035	2829.15	461.031	1618.39	1001.47	409.462
		517.435	3895.2	782.684	2246.36	453.376	741.981
		308.382	1762.29	310.22	1472.36	459.964	389.028
		440.27	1788.69	412.659	2295.61	447.733	461.077
		265.163	1342.57	385.19	1872.19	330.371	625.323
		615.363	2293.08	545.588	2076.13	356.554	829.877
		300.594	2052.25	750.361	3235.19	653.803	785.404
		347.248	1877.72	586.699	2445.79	942.749	453.833
		252.424	1309.41	567.661	1449.71	455.685	590.307
		695.754	1523.42	536.072	1591.67	652.419	410.979
		653.803	1046.02	323.823	2089.04	613.288	386.553
		242.749	1193.95	464.556	490.976	329.133	323.197
		255.685	1865.59	527.652	459.115	361.202	678.551
		652.419	1529.96	536.512	516.995	440.27	411.997
		613.288	1587.95	357.664	746.443	831.906	510.316
		329.813	1466.48	328.889	659.498	933.045	804.914
		316.202	2184.82	466.764	530.589	770.019	584.549
	N2	357.059	889.151	1081.04	2439.14	447.53	699.443
		199.511	902.013	1103.68	1714.25	433.881	560.96
		223.568	650.302	1085.02	1444.23	292.725	543.369
		160.309	582.774	981.801	2401.52	423.826	292.848
		157.465	673.07	1035.84	2350.1	404.635	785.404
		179.184	629.926	797.236	2267.75	277.641	753.833
		156.765	543.585	727.675	2442.19	266.074	590.307
		164.434	530.267	790.618	1582.53	459.958	510.979
		155.369	849.026	873.626	1306.19	446.816	429.133
		139.95	2217.77	796.742	1253.92	429.912	461.202
		141.177	2050.32	504.505	1164	393.865	440.551
		159.857	1484.45	388.343	1294.51	633.3	265.163
		169.111	1283.96	612.636	1337.43	242.231	715.898
		295.302	1186.73	382.673	1574.29	257.058	415.93
		316.647	1078.14	430.095	2031.22	253.234	474.247
		204.231	1391.65	961.952	1862.94	264.792	653.826
		227.568	1241.53	895.061	1638.16	262.164	742.749
		155.07	1324.58	676.072	1512.6	318.203	555.686
		212.384	1325.62	1019.97	520.576	293.031	652.419
		193.229	1160	933.836	458.767	300.588	613.288
		136.277	2704.91	951.267	409.334	272.67	352.423
		154.455	2104.43	1062.58	568.566	271.995	595.554
		190.891	1422.82	980.846	635.029	381.988	411.88
		173.711	2331.47	508.064	520.181	328.856	689.846
		200.916	2475.5	550.783	512.521	712.146	309.463
		180.49	1282.77	1292.7	850.638	864.524	741.111
		148.604	1950.82	1229.22	717.887	644.827	389.055
		121.619	2344.57	1153.87	590.36	644.748	461.977
		320.171	3580.5	815.127	1944.55	506.966	525.322
		192.513	2883.47	595.496	1382.46	331.869	629.877
		425.137	1396.72	976.986	1310.08	268.484	385.405
		277.955	1610.53	755.847	1754.55	245.868	653.834
		198.352	1380.2	708.422	1979.41	477.324	590.887
		418.065	1207.63	579.346	2431.9	310.71	710.223
		518.254	1396.9	674.361	2101.41	709.236	385.068
		266.934	760.483	1741.45	1644.62	390.256	294.331
		453.671	680.032	1216.61	1773.44	419.235	455.731
		384.888	612.014	975.189	2054.49	276.636	301.934
		141.17	608.894	1047.21	1828.64	594.945	614.264
		170.93	347.288	1548.81	1669.03	279.717	361.122
		130.994	573.297	937.941	1337.6	358.558	603.278
		151.492	825.298	672.067	1521.21	703.981	669.74
		868.472	1919.26	914.019	1823.23	444.802	511.874
		786.605	500.384	688.114	1321.05	329.637	689.846
		643.56	876.024	865.969	1429.67	352.692	509.462
		1557.38	835.134	549.276	1834.77	423.03	471.981
		1055.38	992.793	567.111	1829.79	319	389.028
		810.01	845.17	594.267	1205.27	1010.5	461.077
		945.377	787.577	816.707	1231.68	460.845	225.323
		845.62	987.479	356.762	2385.55	279.189	298.877
	N3	389.883	2184.97	1063.12	504.689	459.465	222.804
		332.757	2059.88	832.484	937.684	339.062	466.593
		471.719	2295.27	797.15	758.406	450.691	533.08
		464.803	2281.15	1042.38	747.762	310.183	497.094
		387.673	2437.69	990.042	1591.79	361.906	223.211
		471.591	1589.88	620.64	1973.15	510.74	377.864
		369.637	2858.67	521.718	1431.72	451.831	419.618
		533.672	1148.29	637.425	1624.56	316.787	350.985
		436.951	1456.29	595.915	1518	541.311	225.112
		460.894	1979.65	530.636	1702.37	525.032	487.979
		379.112	1270.64	261.025	1440.95	585.779	472.795
		312.57	1558.07	618.38	1706.93	433.332	308.57
		303.255	1662.5	612.451	1879.06	413.618	432.273
		434.895	1560.62	666.072	1548.68	450.985	278.013
		322.62	1149.23	559.723	2317.15	225.502	334.943
		485.732	2983.93	595.14	1309.34	487.297	333.26
		502.637	2425.6	701.533	3450.37	672.794	426.558
		365.191	2115.23	504.505	2155.15	608.57	589.182
		413.611	2221.18	688.343	1251.21	511.48	830.246
		452.985	3940.09	616.636	2179.18	426.459	621.424
		225.564	3408.85	392.973	1846.14	438.537	533.325
		387.297	3113.2	1009.22	2860.84	445.834	616.836
		672.628	2686.11	953.869	2198.74	697.01	421.911
		608.744	3011.7	815.127	2613.72	437.773	546.966
		232.973	3017.12	695.596	2037.2	224.963	343.109
		378.553	2532.69	976.986	2083.57	436.699	652.935
		364.464	3839.81	937.941	2245.32	234.531	525.567
		330	2969.16	672.599	2469.29	922.878	587.197
		426.42	2121.03	974.019	1780.08	894.7	662.628
		389.182	2190.42	688.879	1432.79	705.224	608.362
		330.846	2832.39	844.917	1937.68	725.541	703.785
		321.424	2484.37	635.981	1490.49	777.211	634.582
		233.344	2728.27	456.324	1538.16	348.365	522.574
		316.782	2161.13	427.974	1846.19	908.026	385.734
		221.926	1823.65	578.833	1622.88	431.867	442.636
		366.251	1851.3	492.794	1598.2	555.554	395.111
		466.611	2994.33	414.539	1405.36	427.33	523.619
		429.225	1343.78	821.223	1755.05	1011.47	550.984
		431.888	2139	1001.88	1570.98	853.376	705.533
		359.337	2471.89	1101.24	1558.66	759.964	487.996
		246.599	1598.33	905.935	1339.91	547.733	672.711
		375.514	1728.02	997.112	1090.83	337.371	718.576
		377.504	2537.99	350.266	1303.68	377.554	532.992
		389.88	1612.43	492.659	1636.33	687.803	888.553
		494.824	2697.53	485.19	1533.25	952.75	399.469
		602.964	1805.29	445.588	1977.38	455.115	530
		389.785	2419.12	338.846	1740.14	652.236	516.42
		230.994	3175.68	921.424	2557.11	603.288	389.189
		251.492	2328.76	633.344	2981.63	504.369	478.254
		338.472	3471.87	516.782	2504.93	688.741	661.113
	mean	393.468	1886.71	702.382	1655.56	544.531	543.325
	stabwn	210.555	827.076	280.695	623.721	235.228	195.801
