# Supplementary material for: A single chlamydial protein reshapes the plasma membrane and serves as recruiting platform for central endocytic effector proteins
Source: Commun Biol. 2023 May 13;6:520. doi: 10.1038/s42003-023-04913-z (PMC10182996; doi:10.1038/s42003-023-04913-z)
Supplement: Supplementary file 3 — Supplementary Data 1 [file 42003_2023_4913_MOESM3_ESM.zip › Fig2G Cpn Entry Pacsin2 knockdown.xlsx]

## Sheet: Raw Data 
		Gezählte Zellen	Gezählte aufgenommene Chlamydien	Ratio	Mean
N1	WT 1	22	61	2.77273	2.79545
	WT 2	27	63	2.86364
N2	WT 3	22	71	3.22727
	WT 4	22	54	2.45455
N3	WT 5	23	52	2.36364
	WT 6	25	68	3.09091
N1	#1 Pacsin 1	16	61	2.77273	2.32576
	#1 Pacsin 2	25	60	2.72727
N2	#1 Pacsin 3	19	47	2.13636
	#1 Pacsin 4	24	32	1.45455
N3	#1 Pacsin 5	26	56	2.54545
	#1 Pacsin 6	28	51	2.31818
N1	#5 Pacsin 1	22	41	1.86364	1.59848
	#5 Pacsin 2	19	20	0.909091
N2	#5 Pacsin 3	28	36	1.63636
	#5 Pacsin 4	24	31	1.40909
N3	#5 Pacsin 5	18	51	2.31818
	#5 Pacsin 6	27	32	1.45455
	Entry Versuch: Zellen wurden ausgesät und mit CPN MOI = 5 infiziert. 1h Stunde zentrifugiert und 2 Stunden bei 37°c Inkubiert. Danach PFA Fix und Färben mit a GID. Alle die Angefärbt wurden sollten per theorie auf der Außenseite sein und alle die innen drin sind sollten ohne GID Färbung sein

## Sheet: boxplot
	Rawdata		normalized to mean
	WT	#5	WT	#5
	2.77273	1.86364	99.187	66.6667
	2.86364	0.909091	102.439	32.5203
	3.22727	1.63636	115.447	58.5366
	2.45455	1.40909	87.8049	50.4065
	2.36364	2.31818	84.5528	82.9268
	3.09091	1.45455	110.569	52.0325
	2.79545
	35.7724
