# Supplementary material for: A single chlamydial protein reshapes the plasma membrane and serves as recruiting platform for central endocytic effector proteins
Source: Commun Biol. 2023 May 13;6:520. doi: 10.1038/s42003-023-04913-z (PMC10182996; doi:10.1038/s42003-023-04913-z)
Supplement: Supplementary file 3 — Supplementary Data 1 [file 42003_2023_4913_MOESM3_ESM.zip › Fig2H Cpn Infection Pacsin2 knockdown.xlsx]

## Sheet: Rawdata
WT n1							WT n2							WT n3							Ratio	Mittelwerte	Standardabweichung
Gesichtsfeld	Zellen	Inklusionen	Ratio	normalized to mean			Gesichtsfeld	Zellen	Inklusionen	Ratio	Normalisiert			Gesichtsfeld	Zellen	Inklusionen	Ratio	Normalisiert			WT 1	57.2711	5.92488
1	168	103	61.3095	107.051	97.0975		1	158	119	75.3165	110.474	119.281		1	215	165	76.7442	119.95	121.542		WT 2	68.1757	8.79523
2	211	101	47.8673	83.5802	75.8087		2	185	135	72.973	107.037	115.569		2	246	145	58.9431	92.1275	93.3497		WT 3	63.9799	10.6918
3	238	131	55.042	96.1079	87.1715		3	161	121	75.1553	110.238	119.025		3	210	97	46.1905	72.1953	73.1531		#1 Pacsin 1	61.376	4.42485
4	229	130	56.7686	99.1226	89.9059		4	228	119	52.193	76.5566	82.6594		4	167	120	71.8563	112.311	113.801		#1 Pacsin 2	54.492	6.12652
5	231	151	65.368	114.138	103.525		5	187	122	65.2406	95.6949	103.323		5	133	88	66.1654	103.416	104.788		#1 Pacsin 3	54.216	4.40107
																					#5 Pacsin 1	45.6851	6.03405
																					#5 Pacsin 2	49.023	3.83458
																					#5 Pacsin 3	39.4258	4.67112
																					Normalisierte Mittelwerte
																					WT 1	100	10.3453
																					WT 2	100	12.9008
Pacsin #1 n1							Pacsin #1 n2							Pacsin #1 n3							WT 3	100	16.7112
Gesichtsfeld	Zellen	Inklusionen	Ratio				Gesichtsfeld	Zellen	Inklusionen	Ratio				Gesichtsfeld	Zellen	Inklusionen	Ratio				#1 Pacsin 1	107.168	7.72616
1	152	103	67.7632	118.32	107.318		1	175	93	53.1429	77.9499	84.1638		1	161	83	51.5528	80.5766	81.6455		#1 Pacsin 2	79.9288	8.98637
2	219	130	59.3607	103.649	94.0112		2	187	95	50.8021	74.5165	80.4567		2	155	89	57.4194	89.7459	90.9366		#1 Pacsin 3	84.7391	6.87883
3	303	182	60.066	104.88	95.1281		3	199	97	48.7437	71.4972	77.1967		3	204	101	49.5098	77.3834	78.41		#5 Pacsin 1	79.7699	10.536
4	309	170	55.0162	96.0628	87.1306		4	284	152	53.5211	78.5047	84.7628		4	276	169	61.2319	95.7049	96.9746		#5 Pacsin 2	71.9069	5.62456
5	184	119	64.6739	112.926	102.426		5	240	159	66.25	97.1754	104.922		5	183	94	51.3661	80.2848	81.3499		#5 Pacsin 3	61.6221	7.30092
																					Ratio
																					Mean von allen N		Standardabw
																					WT	63.1422	9.78575
																					#1 Pacsin	56.6947	6.03858
																					#5 Pacsin	44.7113	6.33533
Pacsin #5 n1							Pacsin #5 n2							Pacsin #5 n3							Normalisierte Mean		Standardabw
Gesichtsfeld	Zellen	Inklusionen	Ratio				Gesichtsfeld	Zellen	Inklusionen	Ratio				Gesichtsfeld	Zellen	Inklusionen	Ratio				WT	100	13.3191
1	284	127	44.7183	78.0818	70.8216		1	253	115	45.4545	66.6727	71.9876		1	263	80	30.4183	47.5435	48.1742		#1 Pacsin	90.6118	7.86379
2	171	86	50.2924	87.8147	79.6494		2	288	139	48.2639	70.7934	76.4368		2	261	107	40.9962	64.0766	64.9267		#5 Pacsin	71.0996	7.82048
3	229	89	38.8646	67.8608	61.5509		3	242	108	44.6281	65.4605	70.6787		3	267	109	40.824	63.8075	64.654
4	205	112	54.6341	95.3957	86.5256		4	274	143	52.1898	76.5519	82.6543		4	270	119	44.0741	68.8874	69.8013
5	238	95	39.916	69.6966	63.216		5	273	149	54.5788	80.0561	86.4378		5	245	100	40.8163	63.7956	64.6419

## Sheet: boxplot
	normalized to mean
	WT	#5
N1	107.051	78.0818
	83.5802	87.8147
	96.1079	67.8608
	99.1226	95.3957
	114.138	69.6966
N2	110.474	66.6727
	107.037	70.7934
	110.238	65.4605
	76.5566	76.5519
	95.6949	80.0561
N3	119.95	47.5435
	92.1275	64.0766
	72.1953	63.8075
	112.311	68.8874
	103.416	63.7956
