# Supplementary material for: A single chlamydial protein reshapes the plasma membrane and serves as recruiting platform for central endocytic effector proteins
Source: Commun Biol. 2023 May 13;6:520. doi: 10.1038/s42003-023-04913-z (PMC10182996; doi:10.1038/s42003-023-04913-z)
Supplement: Supplementary file 3 — Supplementary Data 1 [file 42003_2023_4913_MOESM3_ESM.zip › Fig3B_Entry Assay with Wiskostatin.xlsx]

## Sheet: Anzahl
19.10.20 Wiskostatin entry Assay
je 5 Bilder von slides I und II von Assay A und B
control				10mM				25mM
all Ebs	outside	inside	% internlized	all Ebs	outside	inside	% internlized	all Ebs	outside	inside	% internlized
113	41	72	63.7168	135	57	78	57.7778	103	87	16	15.534	N1
98	23	75	76.5306	97	55	42	43.299	99	85	14	14.1414
129	57	72	55.814	101	49	52	51.4851	75	62	13	17.3333
103	37	66	64.0777	78	41	37	47.4359	95	79	16	16.8421
102	27	75	73.5294	89	46	43	48.3146	81	69	12	14.8148
86	22	64	74.4186	98	52	46	46.9388	102	83	19	18.6275	N2
67	21	46	68.6567	96	49	47	48.9583	152	122	30	19.7368
44	9	35	79.5455	123	70	53	43.0894	144	115	29	20.1389
51	16	35	68.6275	107	53	54	50.4673	89	67	22	24.7191
96	34	62	64.5833	78	41	37	47.4359	85	65	20	23.5294
48	14	34	70.8333	95	41	54	56.8421	108	89	19	17.5926	N3
117	33	84	71.7949	98	53	45	45.9184	86	67	19	22.093
43	22	21	48.8372	114	59	55	48.2456	122	99	23	18.8525
69	34	35	50.7246	126	62	64	50.7937	98	79	19	19.3878
97	45	52	53.6082	103	54	49	47.5728	129	105	24	18.6047
89	23	66	74.1573	96	45	51	53.125	113	94	19	16.8142	N4
101	40	61	60.396	97	47	50	51.5464	87	69	18	20.6897
86	19	67	77.907	108	51	57	52.7778	86	69	17	19.7674
71	19	52	73.2394	131	62	69	52.6718	95	78	17	17.8947
96	21	75	78.125	127	59	68	53.5433	104	86	18	17.3077
			67.4562				49.9119				18.7211
			9.1807				3.83737				2.63058
			100				73.9917				27.753
control	10mM	25mM	13.6099				5.68869				3.89969
100	73.9917	27.753
13.6099	5.68869	3.89969
					p < 0.001), ** (p < 0.01) and * (p < 0.05). n.s., not significant
						Assay 1	Assay 2	Assay 3
					Probe 1	10	11	12
					Probe 2	1	2	3
						1 vs 2	1 vs 2
					t.test	4.30519e-08	1.27804e-16
					Signifikanz	***	***

## Sheet: Boxplot
% internlized	% internlized
					Normalized to 100% compared to control
	control	10mM	25mM		control	10mM	25mM
% internlized	63.7168	57.7778	15.534		94.4566	85.6523	23.0283
	76.5306	43.299	14.1414		113.452	64.1883	20.9639
	55.814	51.4851	17.3333		82.7411	76.3239	25.6957
	64.0777	47.4359	16.8421		94.9916	70.3211	24.9675
	73.5294	48.3146	14.8148		109.003	71.6237	21.9621
	74.4186	46.9388	18.6275		110.321	69.5841	27.6142
	68.6567	48.9583	19.7368		101.78	72.578	29.2588
	79.5455	43.0894	20.1389		117.922	63.8777	29.8548
	68.6275	50.4673	24.7191		101.736	74.815	36.6447
	64.5833	47.4359	23.5294		95.7412	70.3211	34.881
	70.8333	56.8421	17.5926		105.006	84.2653	26.08
	71.7949	45.9184	22.093		106.432	68.0714	32.7517
	48.8372	48.2456	18.8525		72.3984	71.5214	27.9477
	50.7246	50.7937	19.3878		75.1965	75.2988	28.7413
	53.6082	47.5728	18.6047		79.4712	70.5241	27.5804
	74.1573	53.125	16.8142		109.934	78.7549	24.9261
	60.396	51.5464	20.6897		89.5338	76.4147	30.6713
	77.907	52.7778	19.7674		115.493	78.2401	29.3041
	73.2394	52.6718	17.8947		108.573	78.083	26.528
	78.125	53.5433	17.3077		115.816	79.375	25.6577
	67.4562	49.9119	18.7211
	9.1807	3.83737	2.63058
	1.48244
